# Supplementary material for: Paramyxoviruses in Bats in Poland—The First Detection
Source: Pathogens. 2026 Feb 17;15(2):223. doi: 10.3390/pathogens15020223 (PMC12942713; doi:10.3390/pathogens15020223)
Supplement: Supplementary file 1 [file pathogens-15-00223-s001.zip]

Archive with 5 entries (5 files):
- Figure S1_all_additional_figure.png
- Figure S2_Heatmap_additional_figure.png
- Figure S3_Europejskie_15_12_2025.png
- Figure S4_Network_additional_figure.png
- supplementary figures_legend.pdf
